# Supplementary material for: Tandem Oligomerization-Hydrogenation Using Brønsted Acidic Iridium Hydride Catalysts
Source: Organometallics. 2025 Jul 10;44(14):1499–504. doi: 10.1021/acs.organomet.5c00160 (PMC12308882; doi:10.1021/acs.organomet.5c00160)
Supplement: Supplementary file 2 [file om5c00160_si_002.xyz]

81
07_PPh3_HIrMethallyl_dcm
Ir        -0.01461       -1.15040       -0.78537
H         -0.01094       -1.65464        0.66404
P         -1.82067        0.10167        0.00910
P          1.77824        0.16667       -0.01231
C         -1.09208       -2.83760       -1.68166
H         -1.99726       -3.24922       -1.21981
H         -1.20545       -2.53459       -2.73375
C          0.18002       -3.29653       -1.23466
C          1.31495       -2.62569       -1.75999
H          1.29939       -2.30616       -2.81220
H          2.30777       -2.86141       -1.35880
C          0.31010       -4.23976       -0.08092
H          0.38930       -5.27061       -0.46393
H         -0.57042       -4.19648        0.57940
H          1.21691       -4.03212        0.51013
C         -3.43172       -0.75470       -0.06613
C         -4.20665       -1.06003        1.05552
H         -3.86783       -0.78241        2.05757
C         -5.42910       -1.71727        0.90572
H         -6.02587       -1.95294        1.79127
C         -5.88933       -2.06386       -0.36063
H         -6.84770       -2.57793       -0.47464
C         -5.12672       -1.74749       -1.48697
H         -5.48726       -2.00798       -2.48587
C         -3.90695       -1.09858       -1.33973
H         -3.31536       -0.84963       -2.22848
C         -2.19946        1.62128       -0.91472
C         -3.30470        2.40836       -0.56049
H         -3.94227        2.11170        0.27967
C         -3.60050        3.56545       -1.27300
H         -4.45779        4.17826       -0.98177
C         -2.81093        3.93676       -2.36258
H         -3.04662        4.84528       -2.92350
C         -1.73309        3.14231       -2.74421
H         -1.12252        3.41888       -3.60783
C         -1.42992        1.98821       -2.02320
H         -0.57686        1.37644       -2.33868
C         -1.63805        0.56216        1.75979
C         -1.40787       -0.47222        2.68065
H         -1.38348       -1.51616        2.34285
C         -1.22189       -0.19170        4.03053
H         -1.04934       -1.00942        4.73585
C         -1.25411        1.12935        4.47847
H         -1.10245        1.35241        5.53809
C         -1.47719        2.16091        3.57141
H         -1.49601        3.19984        3.91287
C         -1.67014        1.88145        2.21887
H         -1.82754        2.70784        1.52028
C          2.87621        0.77219       -1.32759
C          4.04332        1.48206       -1.01066
H          4.31610        1.64803        0.03763
C          4.85539        1.97969       -2.02320
H          5.76776        2.52616       -1.76947
C          4.50172        1.79046       -3.36110
H          5.13934        2.18827       -4.15542
C          3.33498        1.10350       -3.68408
H          3.04917        0.96231       -4.72976
C          2.52657        0.59486       -2.66799
H          1.60491        0.06114       -2.92258
C          2.78508       -0.93864        1.02502
C          2.23854       -1.41185        2.22800
H          1.26798       -1.04097        2.57790
C          2.91624       -2.35916        2.98800
H          2.48111       -2.71163        3.92713
C          4.14066       -2.86235        2.54724
H          4.67033       -3.61324        3.13978
C          4.68399       -2.40715        1.34873
H          5.64081       -2.80071        0.99483
C          4.01301       -1.44720        0.59089
H          4.44880       -1.10611       -0.35324
C          1.55427        1.69941        0.95378
C          1.00537        2.79254        0.26824
H          0.72949        2.69524       -0.78670
C          0.82079        4.01289        0.90712
H          0.38825        4.85278        0.35495
C          1.19275        4.16026        2.24405
H          1.05192        5.11919        2.75062
C          1.75019        3.08378        2.92865
H          2.05159        3.19501        3.97415
C          1.93402        1.85747        2.28905
H          2.38646        1.02966        2.84191
80
08_PPh3_IrMethallyl_dcm
Ir        -0.01113       -1.34752       -0.30375
P         -1.76313        0.06648       -0.02073
P          1.72836        0.10009        0.04316
C          0.07958       -3.50861       -0.37528
C          1.32848       -3.00932       -0.84424
H          1.49364       -2.88043       -1.92384
H          2.23412       -3.24340       -0.26868
C         -1.09152       -3.08616       -1.06800
H         -2.06800       -3.38715       -0.66746
H         -1.06221       -2.96841       -2.16142
C         -0.02662       -4.27298        0.90994
H          0.82403       -4.06897        1.57947
H         -0.03076       -5.35844        0.70623
H         -0.96060       -4.03158        1.44356
C         -3.43795       -0.62221       -0.33639
C         -4.30623       -0.17009       -1.33271
H         -4.01326        0.65887       -1.98456
C         -5.55767       -0.76677       -1.50486
H         -6.22530       -0.40356       -2.29191
C         -5.95753       -1.81166       -0.67767
H         -6.93846       -2.27649       -0.81280
C         -5.10032       -2.26266        0.32896
H         -5.40852       -3.08005        0.98762
C         -3.85200       -1.67414        0.49408
H         -3.17878       -2.03643        1.28132
C         -2.06803        0.75850        1.64759
C         -3.12092        1.64483        1.91259
H         -3.79974        1.94666        1.10695
C         -3.31725        2.14252        3.19760
H         -4.13321        2.84511        3.39062
C         -2.48202        1.73639        4.24041
H         -2.63923        2.12686        5.25015
C         -1.46233        0.81945        3.99627
H         -0.81890        0.48050        4.81358
C         -1.25921        0.33373        2.70491
H         -0.46004       -0.38767        2.49287
C         -1.69744        1.49882       -1.15943
C         -1.47448        1.19331       -2.51218
H         -1.38920        0.14221       -2.81655
C         -1.35582        2.20314       -3.46199
H         -1.18834        1.94519       -4.51199
C         -1.44292        3.54103       -3.07207
H         -1.34241        4.33750       -3.81512
C         -1.65038        3.85442       -1.73217
H         -1.70398        4.90008       -1.41385
C         -1.77878        2.84115       -0.78137
H         -1.92031        3.11218        0.26856
C          1.53646        1.91971        0.22955
C          1.06117        2.39611        1.46033
H          0.87519        1.69467        2.27963
C          0.83198        3.75243        1.66481
H          0.45723        4.09810        2.63361
C          1.08542        4.66466        0.63941
H          0.90823        5.73287        0.79554
C          1.57062        4.20564       -0.58209
H          1.77762        4.91262       -1.39141
C          1.79557        2.84378       -0.78708
H          2.18113        2.50852       -1.75440
C          2.81399       -0.24155        1.47815
C          3.88705        0.59546        1.81688
H          4.09651        1.48643        1.21367
C          4.68908        0.30328        2.91595
H          5.52561        0.96113        3.16919
C          4.42367       -0.82359        3.69712
H          5.05226       -1.04784        4.56389
C          3.35477       -1.65548        3.37457
H          3.13700       -2.53494        3.98745
C          2.55501       -1.36284        2.27008
H          1.70199       -1.99961        2.00860
C          2.84190       -0.05080       -1.40420
C          2.27669        0.15637       -2.67253
H          1.22415        0.45459       -2.75230
C          3.03039       -0.02862       -3.82674
H          2.57468        0.14463       -4.80608
C          4.35880       -0.44859       -3.73467
H          4.94977       -0.60583       -4.64162
C          4.92323       -0.67489       -2.48270
H          5.96018       -1.01417       -2.40137
C          4.17154       -0.47359       -1.32347
H          4.63048       -0.66445       -0.34868
22
11_NEt3_dcm
C         -1.35942       -0.64603       -0.16592
H         -1.25953       -0.88099       -1.25335
H         -1.45522       -1.62357        0.34024
C          0.25293        1.11984       -0.47353
H         -0.62248        1.77566       -0.62360
H          0.54052        0.78367       -1.50043
C          0.89084       -0.92437        0.70973
H          1.65284       -0.38452        1.30004
H          0.45944       -1.66542        1.40701
C         -2.63060        0.14808        0.06255
H         -2.63543        1.10290       -0.48741
H         -3.51186       -0.42074       -0.27310
H         -2.75379        0.37776        1.13326
C          1.37359        1.94145        0.12685
H          2.33399        1.40085        0.14409
H          1.53146        2.86227       -0.45507
H          1.12982        2.22849        1.16322
C          1.56350       -1.64875       -0.44742
H          0.83624       -2.21971       -1.04907
H          2.08302       -0.95170       -1.12625
H          2.31564       -2.36253       -0.07608
N         -0.16997        0.00517        0.35470
23
12_NEt3H_dcm
C         -1.41130       -0.68868       -0.07015
H         -1.17519       -1.07472       -1.07304
H         -1.56606       -1.55422        0.59164
C          0.23480        1.15612       -0.42984
H         -0.62974        1.83402       -0.44549
H          0.35756        0.75986       -1.45014
C          0.94526       -0.99260        0.68991
H          1.70814       -0.45891        1.27494
H          0.51472       -1.75991        1.35058
C         -2.62274        0.20711       -0.08382
H         -2.57427        0.98567       -0.85846
H         -3.50874       -0.40625       -0.29878
H         -2.78798        0.68756        0.89412
C          1.46202        1.87361        0.06658
H          2.38190        1.28033       -0.03935
H          1.59570        2.78964       -0.52541
H          1.35667        2.17804        1.12017
C          1.52722       -1.59968       -0.55949
H          0.78339       -2.15096       -1.15344
H          2.01616       -0.85634       -1.20687
H          2.29908       -2.32276       -0.26077
H         -0.40725        0.38450        1.35704
N         -0.16793       -0.00727        0.43487
15
13_OEt2_dcm
O          0.00000       -0.26069       -0.00005
C          1.17048        0.50979       -0.00015
H          1.18803        1.18034        0.88769
H          1.18810        1.17999       -0.88825
C         -1.17048        0.50979        0.00015
H         -1.18805        1.17995        0.88828
H         -1.18808        1.18038       -0.88765
C          2.36476       -0.40604        0.00009
H          2.35654       -1.05426       -0.89037
H          3.30321        0.16802       -0.00006
H          2.35653       -1.05383        0.89084
C         -2.36476       -0.40604       -0.00006
H         -3.30321        0.16802        0.00015
H         -2.35657       -1.05380       -0.89084
H         -2.35650       -1.05429        0.89037
16
14_OEt2H_dcm.log
C         -1.28772       -0.56457       -0.00130
H         -1.26492       -1.19989        0.89626
H         -1.26486       -1.19661       -0.90117
C          1.28772       -0.56457        0.00119
H          1.26509       -1.19688        0.90087
H          1.26469       -1.19962       -0.89656
C         -2.40142        0.43086        0.00056
H         -2.37832        1.06626       -0.89717
H         -3.35633       -0.11283       -0.00006
H         -2.37783        1.06343        0.90025
C          2.40142        0.43086       -0.00063
H          3.35633       -0.11283       -0.00038
H          2.37765        1.06368       -0.90016
H          2.37851        1.06602        0.89726
H          0.00000        1.13049       -0.00053
O         -0.00000        0.15416        0.00031
